# Supplementary material for: Identification of Extracellular Vesicle Signatures of Daratumumab Treated Multiple Myeloma
Source: J Extracell Vesicles. 2026 Feb 8;15(2):e70213. doi: 10.1002/jev2.70213 (PMC12883999; doi:10.1002/jev2.70213)
Supplement: Supplementary file 3 — Supplementary Materials: jev270213‐0003‐SuppMat.xlsx [file JEV2-15-e70213-s002.xlsx]

## Sheet: PB
group	Progression	Progression	Progression	Progression	Progression	Progression	Progression	Progression	Progression	Progression	Progression	Progression	Progression	Progression	Progression	Progression	Progression	Progression	Progression	Progression	Progression	Progression	Progression	Progression	Progression	Progression	Progression	Progression	Progression	Progression	Progression	Progression	Progression	Progression	Progression	Progression	Progression	Progression	Responder	Responder	Responder	Responder	Responder	Responder	Responder	Responder	Responder	Responder	Responder
sample	102	108	113	116	122	124	125	126	127	128	129	130	132	133	134	303	304	308	309	319	320	325	326	329	337	356	358	363	366	373	374	381	382	383	706	109	115	370	301	317	321	324	328	331	332	333	334	347	348
CD321	525.9	521.9	666.8		522.5	504.3	473.8	550.3	1141.4	517.5	982		465.5	637.3	600.7		530.3	559.3	514	710	491	1050	748.3	607.3	465.8	577.7		517.5	578.3	494.1	472.2	680.5		705	582.5					543	523.8	507.2	478.9		508.2	503.8	950.7	604.5
CD36	937	1350.9	3034.6	1795.1	725.8	791.8	814.6	1696.3	5932.7	806	4911.6		938.8	2207	1869.6		2486.6	1641.6	1105	3416.8	760.4	1960.6	9179.6	1567.2	984.3	2476.8		1677.4	2157.9	1789.8	1894	2433.5		1781.6	1382.7					1459.3	1142.7	1334.8	569.7		709.8	1243.5	6472.5	3242.5
CD61	677.8	567	1371.9	741.5	720.1	1170.8	493	759	2403.7	894.8	3823.1		659.5	2457.3	2652.8		581.3	1203.1	652.3	2326.4	685.8	1419.4	2308.4	1096.9	632	1309.3		651.8	1215.4	779.9	999.6	2215.6		1597.5	1185.5					984.3	1063.8	841.8	537		571	836.6	4775.9	2126.3
CD29	718.7	889.4	1057.4	866.4	708	612.6	615.3	935.5	1788.3	1031.7	2173.2		563.6	1063	977.3		743.2	802.3	719	1539.3	598.9	958.2	2741.8	768.2	749.8	951.7		692.1	1104.2	653.3	833	1189.1		1216.3	776.2					1197.7	718.7	715.7	517.3		589.9	668.3	2822.8	1228.9
CD31	510.5	528.5	542.8	559.2	488.8	461.1	452.9	501.9	716.5	434	830.5		446.5	621.1	629.2		503.8	504	482	733.7	449.9	527.5	1368.1	481.3	462	572.4		512	604.6	474.7	501.9	570.4		601.6	558.1					556.8	493.3	480.2	461.1		454.4	476	860	574.8
CD44	543.7	551.1	614.7	861.2	577.6	456.9	450.6	601	477.9	574.7	566.5	576.8	504.4	614.3	467.5		707.2	509	625.8	912.9	546.6	598.2	1406.8	580.3	493.7	644.2		707.5	604	558.3	618.6	534.1	471.5	556.8	577.7					689.5	539.5	590.8	483.8		544.5	530.7	1485.6	737.3	578.8
CD8	24.8	25.7	28.6	26.8	20.8	17.6	19.8	25.7	29.5	29.3	25		25.3	20	27.5		21.5	24.7	26	25.5	24.7	26	25.2	19.3	20.5	23.3		22.8	20.2	21.2	20.8	20.9	24	18.8	55.8					67.6	28.9	26.5	25.8		73.1	21.8	26.8	22.2	27.2
LAT1	460.4	428	474.8	438.7	425.8	423.6	419.7	413	418.7	436.4	430.3	820.6	477	433.1	481.1		411.7	438.7	420.2	432.9	425.6	442	422.1		417.2	436.8		466.8	442.3	421.9	440	435.6	474	439.5	763.5					537.5	872.8	459.8	442.9		498.6	435.8	474.5	414.2	436.7
CD9	12256.8	12797.6	29982.3	16169	14018.6	15965.7	7503.4	15155.5	42971	5338.2	54040.9	16179.7	9747.2	15347.7	27859.6	10282.3	13757	21540.8	10703.4	19872.3	4427.7	71753.2	44233.8	24193.3	11179.8	25203.1	10714.8	22230.8	18248.7	23908.3	23582.5	48984.4	7739.6	33308.6	23025.6				8060.7	11013.2	19803.6	18126.8	5136.5	12650.1	11252.9	12137.2	65501.6	39278.9	11686.1
CD63	2479.4	4200.4	4700	2307.1	2503.3	3338	2948.3	3170.2	3418.8	2783	5184.8	5517	3323.3	8467.3	6205	2531	5432.5	3359.8	2470.9	5055	2425.9	6337.5	6916.9	3483.2	2264.3	3499.9	3420.9	2352	3982.4	3236.1	5363.3	5544.2	2654.4	3871.3	3778.3	2569.3	2524.6	2581.4	2416.6	2958.1	4450	2258.8	1811.4	2031.5	4042.8	4149.3	10470.9	7725.9	2492.5
CD81	252	368.3	600.2	413.8	311.1	187.4	379	481.6	247.3	166.8	260	316.9	239.4	146.4	164.6	281.5	399.1	331.2	273	377.4	183.1	567.6	908.3	296.4	268.3	372	217.9	533.9	279.2	626	459	262.1	197.1	340.1	225.6					248.9	298.8	249.9	147.3	249.4	314.2	314.7	776.5	493.5	354.8
CD147	142	179.4	158.4	148.9	161.6	126	151.8	161.4	182.1	137.4	175.4	143.7	184.6	137.9	137.8	127.4	179.1	162.6	149.1	173.1	129.4	203.3	224.6	161.8	134.6	167.5	159.6	128.7	154.5	132.2	156.3	154.3	127.8	150.8	155.1	131.8	161	132.4	140.2	134.9	137.7	149.3	119.5	127.6	135.6	150.7	177.1	142.2	125.6
CD38	1583.8	676.6	1088.9	768.7	775.9	932.3	1351.6	1513.1	777.8	1798.9	1104.1	1577.7	1010.9	865.4	1018.4	1402.6	1092.2	980.2	976.8	1200.9	1451.7	2495.6	1113.4	596.3	1265.5	1063.9	980	849.5	6669.2	973	1198.9	974.8	1465.3	1114.6	4324	905	881.7	691.2	1831.3	2184.2	2552.4	2392.1	2879.7	1082.1	1021.4	3854.4	1340.9	970	653.4
CD55	1267.9	928	639.7	844	1108.9	322.8	1386.7	440.1	396.8	235.2	472.5	1054.8	350.8	270.6	262.7	1212.2	798.8	1075.2	750.9	905.7	437.5	828.5	1236.6	1036.3	505.2	933.5	839.2	815.2	775.3	675.7	437	517.6	504.5	518.8	759.2	696.6	1416.1	644.6	768.4	324.4	350.7	363.7	311.7	518	684.5	493.8	702	830.2	1912
CD59	201.7	344.7	363.6	394	315	133.2	213.6	266.2	234.4	173.7	237.1	267.6	165.2	198.7	160.9	207.8	356.9	223.4	165.3	324.2	130.2	319.7	525	255.8	198	321.7	200.6	457.8	238.2	256.3	272.8	198.4	169	202.5	206	190	201		201.6	189.8	208.3	221.1	194.2	273.2	209	235.8	518	381.2	253.9
PDL1	497	473.8	210.4	2324.8	531.7	114.4	148.6	251.1	127.9	143.9	259	404.9	177.4	152.1	184.3	308.3	255.6	107.6	145.9	158.3	1114.3	751.8	176.6	136.9	95.3	172.3	6471.6	555.9	141.9	804.8	115.3	169.5	234	115.4	2790	195.1	235.1	192.3	1134	1842.1	2125.8	200.1	211.6	890.9	2497.9	770	1338.7	124.1	274.4
[truncated: 24 more columns]

## Sheet: PB transpose
group	sample	CD321	CD36	CD61	CD29	CD31	CD44	IGG	PE -ve	LAT1	LAT -VE	CD8	PE-cy7 -ve	CD9	CD63	CD81	CD147	CD38	CD55	CD59	PDL1
Progression	102	525.9	937	677.8	718.7	510.5	543.7	417.3	400.8	460.4	400.8	24.8	20.7	12256.8	2479.4	252	142	1583.8	1267.9	201.7	497
Progression	108	521.9	1350.9	567	889.4	528.5	551.1	417.8	409.9	428	409.9	25.7	19.8	12797.6	4200.4	368.3	179.4	676.6	928	344.7	473.8
Progression	113	666.8	3034.6	1371.9	1057.4	542.8	614.7	398.8	407.5	474.8	431	28.6	20	29982.3	4700	600.2	158.4	1088.9	639.7	363.6	210.4
Progression	116		1795.1	741.5	866.4	559.2	861.2		401.4	438.7	401.4	26.8	19.5	16169	2307.1	413.8	148.9	768.7	844	394	2324.8
Progression	122	522.5	725.8	720.1	708	488.8	577.6		414.6	425.8	399	20.8	18.5	14018.6	2503.3	311.1	161.6	775.9	1108.9	315	531.7
Progression	124	504.3	791.8	1170.8	612.6	461.1	456.9	402.4	403.3	423.6	410.6	17.6	17.2	15965.7	3338	187.4	126	932.3	322.8	133.2	114.4
Progression	125	473.8	814.6	493	615.3	452.9	450.6	423.8	402.2	419.7	399.6	19.8	18	7503.4	2948.3	379	151.8	1351.6	1386.7	213.6	148.6
Progression	126	550.3	1696.3	759	935.5	501.9	601	416.2	410.4	413	398.8	25.7	19.1	15155.5	3170.2	481.6	161.4	1513.1	440.1	266.2	251.1
Progression	127	1141.4	5932.7	2403.7	1788.3	716.5	477.9	419.9	421.4	418.7	407.5	29.5	19.8	42971	3418.8	247.3	182.1	777.8	396.8	234.4	127.9
Progression	128	517.5	806	894.8	1031.7	434	574.7	424.7	425.5	436.4	406	29.3	18.2	5338.2	2783	166.8	137.4	1798.9	235.2	173.7	143.9
Progression	129	982	4911.6	3823.1	2173.2	830.5	566.5	451.5	425.7	430.3	399.6	25	19.1	54040.9	5184.8	260	175.4	1104.1	472.5	237.1	259
Progression	130						576.8		403.4	820.6	403.4			16179.7	5517	316.9	143.7	1577.7	1054.8	267.6	404.9
Progression	132	465.5	938.8	659.5	563.6	446.5	504.4	411.8	405.7	477	405.5	25.3	17.6	9747.2	3323.3	239.4	184.6	1010.9	350.8	165.2	177.4
Progression	133	637.3	2207	2457.3	1063	621.1	614.3	432.5	412.7	433.1	391.8	20	18.7	15347.7	8467.3	146.4	137.9	865.4	270.6	198.7	152.1
Progression	134	600.7	1869.6	2652.8	977.3	629.2	467.5	378.5	402	481.1	395.3	27.5	18.4	27859.6	6205	164.6	137.8	1018.4	262.7	160.9	184.3
Progression	303													10282.3	2531	281.5	127.4	1402.6	1212.2	207.8	308.3
Progression	304	530.3	2486.6	581.3	743.2	503.8	707.2	419	400.9	411.7	398.7	21.5	18.8	13757	5432.5	399.1	179.1	1092.2	798.8	356.9	255.6
Progression	308	559.3	1641.6	1203.1	802.3	504	509	411.5	397.1	438.7	400.6	24.7	22.9	21540.8	3359.8	331.2	162.6	980.2	1075.2	223.4	107.6
Progression	309	514	1105	652.3	719	482	625.8	407	404.3	420.2	393.4	26	17.9	10703.4	2470.9	273	149.1	976.8	750.9	165.3	145.9
Progression	319	710	3416.8	2326.4	1539.3	733.7	912.9	443	436.3	432.9	396.8	25.5	18	19872.3	5055	377.4	173.1	1200.9	905.7	324.2	158.3
Progression	320	491	760.4	685.8	598.9	449.9	546.6	424.5	416.2	425.6	405.9	24.7	18	4427.7	2425.9	183.1	129.4	1451.7	437.5	130.2	1114.3
Progression	325	1050	1960.6	1419.4	958.2	527.5	598.2	416.2	413.2	442	409	26	23.4	71753.2	6337.5	567.6	203.3	2495.6	828.5	319.7	751.8
Progression	326	748.3	9179.6	2308.4	2741.8	1368.1	1406.8	355.5	437.5	422.1	397.5	25.2	19.3	44233.8	6916.9	908.3	224.6	1113.4	1236.6	525	176.6
Progression	329	607.3	1567.2	1096.9	768.2	481.3	580.3		413.7			19.3	18.5	24193.3	3483.2	296.4	161.8	596.3	1036.3	255.8	136.9
Progression	337	465.8	984.3	632	749.8	462	493.7	410.2	396.9	417.2	412	20.5	19.8	11179.8	2264.3	268.3	134.6	1265.5	505.2	198	95.3
Progression	356	577.7	2476.8	1309.3	951.7	572.4	644.2	454.3	349.5	436.8	403.2	23.3	17.5	25203.1	3499.9	372	167.5	1063.9	933.5	321.7	172.3
Progression	358													10714.8	3420.9	217.9	159.6	980	839.2	200.6	6471.6
Progression	363	517.5	1677.4	651.8	692.1	512	707.5	416.7	414	466.8	403.7	22.8	16.7	22230.8	2352	533.9	128.7	849.5	815.2	457.8	555.9
Progression	366	578.3	2157.9	1215.4	1104.2	604.6	604	430.8	412.7	442.3	398.2	20.2	18.8	18248.7	3982.4	279.2	154.5	6669.2	775.3	238.2	141.9
Progression	373	494.1	1789.8	779.9	653.3	474.7	558.3	404.5	422.5	421.9	401.1	21.2	19.4	23908.3	3236.1	626	132.2	973	675.7	256.3	804.8
Progression	374	472.2	1894	999.6	833	501.9	618.6	438.1	398.3	440	413.6	20.8	18.7	23582.5	5363.3	459	156.3	1198.9	437	272.8	115.3
Progression	381	680.5	2433.5	2215.6	1189.1	570.4	534.1	441.6	405.6	435.6	407.2	20.9	16.8	48984.4	5544.2	262.1	154.3	974.8	517.6	198.4	169.5
Progression	382						471.5		401.8	474	401.8	24	21.8	7739.6	2654.4	197.1	127.8	1465.3	504.5	169	234
Progression	383	705	1781.6	1597.5	1216.3	601.6	556.8	408.3	398.5	439.5	410.5	18.8	18.6	33308.6	3871.3	340.1	150.8	1114.6	518.8	202.5	115.4
Progression	706	582.5	1382.7	1185.5	776.2	558.1	577.7	424	409.5	763.5	401.7	55.8	19.8	23025.6	3778.3	225.6	155.1	4324	759.2	206	2790
Progression	109														2569.3		131.8	905	696.6	190	195.1
Progression	115														2524.6		161	881.7	1416.1	201	235.1
Progression	370														2581.4		132.4	691.2	644.6		192.3
Responder	301													8060.7	2416.6		140.2	1831.3	768.4	201.6	1134
Responder	317	543	1459.3	984.3	1197.7	556.8	689.5	453	426.7	537.5	399.1	67.6	17.5	11013.2	2958.1	248.9	134.9	2184.2	324.4	189.8	1842.1
Responder	321	523.8	1142.7	1063.8	718.7	493.3	539.5	405.3	400.4	872.8	405.8	28.9	17.9	19803.6	4450	298.8	137.7	2552.4	350.7	208.3	2125.8
Responder	324	507.2	1334.8	841.8	715.7	480.2	590.8	425.2	398.3	459.8	389.2	26.5	20	18126.8	2258.8	249.9	149.3	2392.1	363.7	221.1	200.1
Responder	328	478.9	569.7	537	517.3	461.1	483.8		405.6	442.9	405.6	25.8	21.3	5136.5	1811.4	147.3	119.5	2879.7	311.7	194.2	211.6
Responder	331													12650.1	2031.5	249.4	127.6	1082.1	518	273.2	890.9
Responder	332	508.2	709.8	571	589.9	454.4	544.5	408.7	406.5	498.6	398.4	73.1	19.3	11252.9	4042.8	314.2	135.6	1021.4	684.5	209	2497.9
Responder	333	503.8	1243.5	836.6	668.3	476	530.7	430.6	413.3	435.8	409	21.8	19	12137.2	4149.3	314.7	150.7	3854.4	493.8	235.8	770
Responder	334	950.7	6472.5	4775.9	2822.8	860	1485.6	451	436.5	474.5	396.7	26.8	19.3	65501.6	10470.9	776.5	177.1	1340.9	702	518	1338.7
Responder	347	604.5	3242.5	2126.3	1228.9	574.8	737.3	441.9	427	414.2	395.7	22.2	17.4	39278.9	7725.9	493.5	142.2	970	830.2	381.2	124.1
Responder	348						578.8		403.1	436.7	403.1	27.2	21.3	11686.1	2492.5	354.8	125.6	653.4	1912	253.9	274.4
Responder	353	507.5	3257.7	608.9	722.9	527.8	750.2	409.7	395.5	413.5	399.7	20.1	18.8	40314.4	7605	1149.9	199.1	681.3	287.3	285.8	284.6
Responder	355	788.1	3584.5	1455.6	1157.1	715.8	904.6	460.2	417.1	453.8	400	21.7	17	27803.2	6438.8	562.8	230.5	1656.8	616.6	362.3	1121.9
Responder	357	596.2	3143.8	1681.9	1353.5	614.2	967.5	421.1	421.3	420.5	402.5	20.9	17.1	31982	6774.4	692.3	167.4	1233.9	460	464.2	194
Responder	360						689		402.8	429	402.8	23.3	20.3	12561.2	2675.6	289.4	149.1	1511.4	775.7	338.7	440.5
Responder	364	529.9	1144.1	778.5	766.1	480.6	594	411.8	396.9	439.6	397.1	26.5	17.3	11900.3	2596.5	308.7	136.3	759.8	600.2	224	1319.8
Responder	365	446.1	657.6	490.3	572.8	448.1	473.5	406.9	400	502.1	405.9	20.7	20.2	4661.5	2050.4	171.3	136.6	1325.7	373.9	167	758.5
Responder	368	623	1567	1455.9	914.1	599.5	705.5	404.7	399.8	449	401	24.8	18.2	28860.1	3604.8	585.4	140.2	1063	1721.2	318.5	1885.7
Responder	384	900.1	8559.4	7421	2052.4	980.2	1027.7	440.7	428.3	447.4	395.8	19.6	17.6	77266.3	8596.9	296.4	153.4	642.1	858.7	355	170.6
Healthy	c356	491.2	640	650.1	640.4	453	474	419	409	474	407.1	33.8	17.3	9166.3	2454.6	184.2	122.3	2657.9	426.4	148.4	689.7
Healthy	c358	481.9	527.4	984.7	601.9	447.9	418.3	427.7	384.7	513.2	406.8	55	17.9	14012.1	2555.6	189.4	132.9	2324.9	350.5	153.8	504
Healthy	c403	504.8	914	872.7	626.5	466.5	493.9	431.9	418.1	443.1	405.2	27	21.3	14758.3	3720.4	201	125.4	1093.5	417.2	167	194.4
Healthy	c408	508.4	1174.7	1197.6	841.2	526.5	516.8	418.5	413.2	413.1	401.5	20.3	18.7	25662	3851.1	350.3	128.5	850.5	480.3	225.4	101.4
Healthy	c424	576	1089.7	913	787.4	478.2	516.3	456.8	413.6	456	402.5	41.7	16.6	14041.8	3043.7	269	130.1	1680.4	421	184.3	399.1
Healthy	c440	463.3	663.6	650.8	608.3	443	459.7	436.1	416	718.2	406	80.2	19	12307.4	3351.6	173.3	121.8	2866.2	377.9	143.3	863.3
Healthy	c467	499.3	1002.6	733.8	639.6	478.6	520.5	423.2	406.5	497.2	404.5	24.2	17.8	13683.9	3351.8	234.2	128.9	1446.2	409.5	182.6	353.2
Healthy	c478	549.8	1386.1	1339.8	963.6	493.6	539.3	496.2	408.5	487.3	399.4	52.3	18.8	16071.4	3596.4	235	127.8	1489.3	427.6	152.7	656.7
Healthy	c488	607	1555.8	1898.8	987	519.3	532.8	439.6	408.3	535	406.7	49.1	17.5	46712.5	5598	276.7	134.9	1695.6	377.6	202.1	362
Healthy	c492	533.8	1219	1607.1	765.4	497.5	550.5	432.3	416.2	474.6	401.6	24.7	18.2	15457.5	2821.6	325.1	139.4	831.5	473.3	247	119.8
Healthy	c501	581.7	615.9	737.2	685.4	493.8	532.4	407.2	409.9	788.1	399.7	67.1	17.2	15982.8	2422.8	182.6	132.4	3831.6	306.5	162.6	1334.6
Healthy	c911	747.3	1841.5	1742.3	1182.2	548	497.7	423.7	427.7	483.5	406.8	22	17.2	40081.5	3090.4	258.3	142.6	814.1	363.2	189.1	194.6
NDMM	20	650.5	4138.6	3303.6	1788.9	792.3	511.3	481.4	421.5	432.6	403.5	19.3	17.5	48939.1	2812.6	191.4	141.1	552.5	210.4	172.3	72.9
NDMM	21	562.3	1248.3	956.9	758.7	554.1	542.6	463.4	413.5	666.3	400.5	43.2	17.3	12698.8	2470.9	180.1	124.5	668.4	287.6	168.6	308.2
NDMM	24	542.9	1816	1478.2	860	540.2	462.5	420.8	427.4	441.8	410	19	18.9	16671.1	3317.3	132	117.9	498.5	148.2	126.6	71
NDMM	123	464.2	543.7	555.1	502.6	448.1	452.9	420.8	424.1	440.3	402.7	25.1	18.4	3038.3	1883.1	145.5	129.1	2144	221.1	128.4	280.8

## Sheet: BM
	CD9	CD63	CD81	CD147	CD38	CD55	CD59	PD-L1		CD8	PE-CY7 -ve	CD29	CD31	CD36	CD44	CD61	CD321	LAT1	IGG	PE -VE
20	20156.5	3542.2	181.4	145.6	612.2	301.8	180.9	205.5		20.4	18	878.7	538.1	1701.9	516.3	2062.5	601.5	423.8	395	389.8
21	2122	1658.2	148.1	127.7	468.1	154.1	185	64.1		26.8	20.4	485.9	437.3	512.2	446.7	492.7	424.8	408.3		399.8
24	3013.4	1841.4	159.8	133.1	478.6	150.3	172.9	58.7		20.3	17	629.1	470	755.5	450.1	498.5	453.5	407.9	403.2	402.7
102	4411	2020.2	180.9	137.6	1764.8	305.5	166.1	673.8		27	19.8		433.8	587.8	465.5			416.1		404.7
108	12817	5016	193.4	181.6	674.2	287.5	659.3	76.6		24.1	20	773.5	426.3	553.9	440.6	415.2	429.5	405.3	404.3	393.3
113	3520.4	1878.1	162.2	134.8	461.1	142.9	170	56.6		22.7	20	578.7	462	700.6	449	542.7	470.8	419.3	417.6	398.8
115	6668.8	3386.8	343.2	157.9	761.7	223.8	319.3	167.9		28.8	19.1	780.5	479.2	1026.2	544.5	483	473.5	447.5	411.7	405.6
122	15525	4433.1	248.1	138.6	1290.9	1316.1	208.8	382.2		34.9	19	584.1	450	632.8	450.3			394.5		393.6
123	5598.7	2062.6	168.8	149.8	538.6	159.8	203.3	68		16.6	18.4	603.7	458.7	974.8	514.6	573	456.5	387.3	395.3	405.4
124	6495.1	2115.5	143.8	124	473	163	171.1	59		25.8	17.8	508.8	463	642	476.8	557.5	469.7	427.7	419	401.3
125	2590.1	1828.1	153.1	136.9	481.5	160.8	205	72.1
127	10654.8	2535.8	173.3	133.8	538.3	158.8	256.4	59.4							491.8					405
128	2516.1	1834.3	136.1	130.1	465.7	166.4	161.1	61.2		18.9	19.5	496.7	430.5	507.8	486.8	451.4	436.4	400.2	400	402.8
129	4956	2185.6	169.1	125.1	524	151.6	164.5	71.9		20	17.3	615.8	432	888.6	445.1	492.5	408.2	375	415.9	398.7
130	53789.9	18737.4	819	174.2	659.7	249.6	776.5	81.5		21.6	18.9	787.9	511	1909	548.8	1164.1	529.5	422.3	411.8	404.8
132	4191.5	1853.3	153.9	156.2	505.6	172.9	206.6	66.3		25	18.5	527.7	461.2	709.2	615.2	482.7	473.2	405.1	407.8	403.1
133	5056.8	2296.4	227.6	130.9	509.9	159	222.9	58.8		18.9	18.1	437.6	418.9	455	425.4	421.3	462.2	429.5	399	394.7
134	4372.6	2230.6	177.8	129.2	512.7	162.5	206.6	64.6		20	19.1	542.8	449.8	607.3	484.4	501.5	463.2	429.4	421.8	404
308	5097	2456	178.8	130.1	539.9	154.4	197.9	62.8		18	18.4	558.3	455.7	764.9	485.8	540	480.9	401.8	402.5	413.4
329	13006.6	4358.6	254.6	109.6	720.3	178.6	402.7	112.9		20.3	17.8	681.9	534	1085.6	479.1	713.6	504.9	419.1	415	404
356	4854.1	2301.9	202.1	132.8	546	183.7	184.7	64.3		23.1	18	621.4	439.9	859.8	477.2	476.6	472	413	403.5	394.2
374	4872.4	2148.3	180.5	119.6	483.8	165.4	191.1	67.3
381	4737.7	2158.6	143.4	118.2	714.1	210	163.4	226.4		31.3	17.9	601.9	432.7	698.3	468.7	580.3	459.1	421.9	418.2	401.9

## Sheet: cd9-63 norm
	PB		BM									CD63								CD9				PPP/BM
	CD9	CD63	CD9	CD63			-ve	CD63	BM	PB		minus -ve	BM	PB		CD9	BM	PB		minus -ve	BM	PB			CD63	CD9	AVG
20	48939.1	2812.6	20156.5	3542.2			1654.3	20	3542.2	2812.6		20	1887.9	1158.3		20	20156.5	48939.1		20	18502.2	47284.8		20	0.613539	2.55563	1.58459
21	12698.8	2470.9	2122	1658.2	negative for CD63			24	1841.4	3317.3		24	187.1	1663		24	3013.4	16671.1		24	1359.1	15016.8		24	8.8883	11.0491	9.96869
24	16671.1	3317.3	3013.4	1841.4				102	2020.2	2479.4		102	365.9	825.1		102	4411	12256.8		102	2756.7	10602.5		102	2.25499	3.84608	3.05054
102	12256.8	2479.4	4411	2020.2				108	5016	4200.4		108	3361.7	2546.1		108	12817	12797.6		108	11162.7	11143.3		108	0.757385	0.998262	0.877823
108	12797.6	4200.4	12817	5016				113	1878.1	4700		113	223.8	3045.7		113	3520.4	29982.3		113	1866.1	28328		113	13.609	15.1803	14.3947
113	29982.3	4700	3520.4	1878.1				122	4433.1	2503.3		122	2778.8	849		122	15525	14018.6		122	13870.7	12364.3		122	0.305528	0.891397	0.598462
115		2524.6	6668.8	3386.8	no staining for CD9			123	2062.6	1883.1		123	408.3	228.8		123	5598.7	3038.3		123	3944.4	1384		123	0.560372	0.350877	0.455625
122	14018.6	2503.3	15525	4433.1				124	2115.5	3338		124	461.2	1683.7		124	6495.1	15965.7		124	4840.8	14311.4		124	3.65069	2.95641	3.30355
123	3038.3	1883.1	5598.7	2062.6				125	1828.1	2948.3		125	173.8	1294		125	2590.1	7503.4		125	935.8	5849.1		125	7.44534	6.25037	6.84786
124	15965.7	3338	6495.1	2115.5				127	2535.8	3418.8		127	881.5	1764.5		127	10654.8	42971		127	9000.5	41316.7		127	2.0017	4.59049	3.2961
125	7503.4	2948.3	2590.1	1828.1				128	1834.3	2783		128	180	1128.7		128	2516.1	5338.2		128	861.8	3683.9		128	6.27056	4.27466	5.27261
127	42971	3418.8	10654.8	2535.8				129	2185.6	5184.8		129	531.3	3530.5		129	4956	54040.9		129	3301.7	52386.6		129	6.64502	15.8666	11.2558
128	5338.2	2783	2516.1	1834.3				130	18737.4	5517		130	17083.1	3862.7		130	53789.9	16179.7		130	52135.6	14525.4		130	0.226112	0.278608	0.25236
129	54040.9	5184.8	4956	2185.6				132	1853.3	3323.3		132	199	1669		132	4191.5	9747.2		132	2537.2	8092.9		132	8.38693	3.1897	5.78832
130	16179.7	5517	53789.9	18737.4				133	2296.4	8467.3		133	642.1	6813		133	5056.8	15347.7		133	3402.5	13693.4		133	10.6105	4.02451	7.3175
132	9747.2	3323.3	4191.5	1853.3				134	2230.6	6205		134	576.3	4550.7		134	4372.6	27859.6		134	2718.3	26205.3		134	7.89641	9.64033	8.76837
133	15347.7	8467.3	5056.8	2296.4				308	2456	3359.8		308	801.7	1705.5		308	5097	21540.8		308	3442.7	19886.5		308	2.12735	5.77643	3.95189
134	27859.6	6205	4372.6	2230.6				329	4358.6	3483.2		329	2704.3	1828.9		329	13006.6	24193.3		329	11352.3	22539		329	0.676293	1.98541	1.33085
308	21540.8	3359.8	5097	2456				356	2301.9	3499.9		356	647.6	1845.6		356	4854.1	25203.1		356	3199.8	23548.8		356	2.84991	7.35946	5.10468
329	24193.3	3483.2	13006.6	4358.6				374	2148.3	5363.3		374	494	3709		374	4872.4	23582.5		374	3218.1	21928.2		374	7.5081	6.81402	7.16106
356	25203.1	3499.9	4854.1	2301.9				381	2158.6	5544.2		381	504.3	3889.9		381	4737.7	48984.4		381	3083.4	47330.1		381	7.71346	15.35	11.5317
374	23582.5	5363.3	4872.4	2148.3
381	48984.4	5544.2	4737.7	2158.6

## Sheet: All norm
PB	CD9	CD63	CD8	CD29	CD31	CD36	CD38	CD44	CD55	CD59	CD61	CD81	CD147	CD321	LAT1	PDL1		BM	CD9	CD63	CD8	CD29	CD31	CD36	CD38	CD44	CD55	CD59	CD61	CD81	CD147	CD321	LAT1	PD-L1
20	48939.1	2812.6	19.3	1788.9	792.3	4138.6	552.5	511.3	210.4	172.3	3303.6	191.4	141.1	650.5	432.6	72.9		20	20156.5	3542.2	20.4	878.7	538.1	1701.9	612.2	516.3	301.8	180.9	2062.5	181.4	145.6	601.5	423.8	205.5
24	16671.1	3317.3	19	860	540.2	1816	498.5	462.5	148.2	126.6	1478.2	132	117.9	542.9	441.8	71		24	3013.4	1841.4	20.3	629.1	470	755.5	478.6	450.1	150.3	172.9	498.5	159.8	133.1	453.5	407.9	58.7
102	12256.8	2479.4	24.8	718.7	510.5	937	1583.8	543.7	1267.9	201.7	677.8	252	142	525.9	460.4	497		102	4411	2020.2	27		433.8	587.8	1764.8	465.5	305.5	166.1		180.9	137.6		416.1	673.8
108	12797.6	4200.4	25.7	889.4	528.5	1350.9	676.6	551.1	928	344.7	567	368.3	179.4	521.9	428	473.8		108	12817	5016	24.1	773.5	426.3	553.9	674.2	440.6	287.5	659.3	415.2	193.4	181.6	429.5	405.3	76.6
113	29982.3	4700	28.6	1057.4	542.8	3034.6	1088.9	614.7	639.7	363.6	1371.9	600.2	158.4	666.8	474.8	210.4		113	3520.4	1878.1	22.7	578.7	462	700.6	461.1	449	142.9	170	542.7	162.2	134.8	470.8	419.3	56.6
122	14018.6	2503.3	20.8	708	488.8	725.8	775.9	577.6	1108.9	315	720.1	311.1	161.6	522.5	425.8	531.7		122	15525	4433.1	34.9	584.1	450	632.8	1290.9	450.3	1316.1	208.8		248.1	138.6		394.5	382.2
123	3038.3	1883.1	25.1	502.6	448.1	543.7	2144	452.9	221.1	128.4	555.1	145.5	129.1	464.2	440.3	280.8		123	5598.7	2062.6	16.6	603.7	458.7	974.8	538.6	514.6	159.8	203.3	573	168.8	149.8	456.5	387.3	68
124	15965.7	3338	17.6	612.6	461.1	791.8	932.3	456.9	322.8	133.2	1170.8	187.4	126	504.3	423.6	114.4		124	6495.1	2115.5	25.8	508.8	463	642	473	476.8	163	171.1	557.5	143.8	124	469.7	427.7	59
125	7503.4	2948.3	19.8	615.3	452.9	814.6	1351.6	450.6	1386.7	213.6	493	379	151.8	473.8	419.7	148.6		125	2590.1	1828.1					481.5		160.8	205		153.1	136.9			72.1
127	42971	3418.8	29.5	1788.3	716.5	5932.7	777.8	477.9	396.8	234.4	2403.7	247.3	182.1	1141.4	418.7	127.9		127	10654.8	2535.8					538.3	491.8	158.8	256.4		173.3	133.8			59.4
128	5338.2	2783	29.3	1031.7	434	806	1798.9	574.7	235.2	173.7	894.8	166.8	137.4	517.5	436.4	143.9		128	2516.1	1834.3	18.9	496.7	430.5	507.8	465.7	486.8	166.4	161.1	451.4	136.1	130.1	436.4	400.2	61.2
129	54040.9	5184.8	25	2173.2	830.5	4911.6	1104.1	566.5	472.5	237.1	3823.1	260	175.4	982	430.3	259		129	4956	2185.6	20	615.8	432	888.6	524	445.1	151.6	164.5	492.5	169.1	125.1	408.2	375	71.9
130	16179.7	5517					1577.7	576.8	1054.8	267.6		316.9	143.7		820.6	404.9		130	53789.9	18737.4	21.6	787.9	511	1909	659.7	548.8	249.6	776.5	1164.1	819	174.2	529.5	422.3	81.5
132	9747.2	3323.3	25.3	563.6	446.5	938.8	1010.9	504.4	350.8	165.2	659.5	239.4	184.6	465.5	477	177.4		132	4191.5	1853.3	25	527.7	461.2	709.2	505.6	615.2	172.9	206.6	482.7	153.9	156.2	473.2	405.1	66.3
133	15347.7	8467.3	20	1063	621.1	2207	865.4	614.3	270.6	198.7	2457.3	146.4	137.9	637.3	433.1	152.1		133	5056.8	2296.4	18.9	437.6	418.9	455	509.9	425.4	159	222.9	421.3	227.6	130.9	462.2	429.5	58.8
134	27859.6	6205	27.5	977.3	629.2	1869.6	1018.4	467.5	262.7	160.9	2652.8	164.6	137.8	600.7	481.1	184.3		134	4372.6	2230.6	20	542.8	449.8	607.3	512.7	484.4	162.5	206.6	501.5	177.8	129.2	463.2	429.4	64.6
308	21540.8	3359.8	24.7	802.3	504	1641.6	980.2	509	1075.2	223.4	1203.1	331.2	162.6	559.3	438.7	107.6		308	5097	2456	18	558.3	455.7	764.9	539.9	485.8	154.4	197.9	540	178.8	130.1	480.9	401.8	62.8
329	24193.3	3483.2	19.3	768.2	481.3	1567.2	596.3	580.3	1036.3	255.8	1096.9	296.4	161.8	607.3		136.9		329	13006.6	4358.6	20.3	681.9	534	1085.6	720.3	479.1	178.6	402.7	713.6	254.6	109.6	504.9	419.1	112.9
356	25203.1	3499.9	23.3	951.7	572.4	2476.8	1063.9	644.2	933.5	321.7	1309.3	372	167.5	577.7	436.8	172.3		356	4854.1	2301.9	23.1	621.4	439.9	859.8	546	477.2	183.7	184.7	476.6	202.1	132.8	472	413	64.3
374	23582.5	5363.3	20.8	833	501.9	1894	1198.9	618.6	437	272.8	999.6	459	156.3	472.2	440	115.3		374	4872.4	2148.3					483.8		165.4	191.1		180.5	119.6			67.3
381	48984.4	5544.2	20.9	1189.1	570.4	2433.5	974.8	534.1	517.6	198.4	2215.6	262.1	154.3	680.5	435.6	169.5		381	4737.7	2158.6	31.3	601.9	432.7	698.3	714.1	468.7	210	163.4	580.3	143.4	118.2	459.1	421.9	226.4
unstained	1654.3	1654.3	16	406.7	406.7	406.7	435.4	406.7	123.5	117.8	406.7	117.8	100	406.7	370	54		unstained	1654.3	1654.3	16	406.7	406.7	406.7	435.4	406.7	123.5	117.8	406.7	117.8	100	406.7	370	54
PB	CD9	CD63	CD8	CD29	CD31	CD36	CD38	CD44	CD55	CD59	CD61	CD81	CD147	CD321	LAT1	PDL1		BM	CD9	CD63	CD8	CD29	CD31	CD36	CD38	CD44	CD55	CD59	CD61	CD81	CD147	CD321	LAT1	PD-L1
20	47284.8	1158.3	3.3	1382.2	385.6	3731.9	117.1	104.6	86.9	54.5	2896.9	73.6	41.1	243.8	62.6	18.9		20	18502.2	1887.9	4.4	472	131.4	1295.2	176.8	109.6	178.3	63.1	1655.8	63.6	45.6	194.8	53.8	151.5
24	15016.8	1663	3	453.3	133.5	1409.3	63.1	55.8	24.7	8.8	1071.5	14.2	17.9	136.2	71.8	17		24	1359.1	187.1	4.3	222.4	63.3	348.8	43.2	43.4	26.8	55.1	91.8	42	33.1	46.8	37.9	4.7
102	10602.5	825.1	8.8	312	103.8	530.3	1148.4	137	1144.4	83.9	271.1	134.2	42	119.2	90.4	443		102	2756.7	365.9	11		27.1	181.1	1329.4	58.8	182	48.3		63.1	37.6		46.1	619.8
108	11143.3	2546.1	9.7	482.7	121.8	944.2	241.2	144.4	804.5	226.9	160.3	250.5	79.4	115.2	58	419.8		108	11162.7	3361.7	8.1	366.8	19.6	147.2	238.8	33.9	164	541.5	8.5	75.6	81.6	22.8	35.3	22.6
113	28328	3045.7	12.6	650.7	136.1	2627.9	653.5	208	516.2	245.8	965.2	482.4	58.4	260.1	104.8	156.4		113	1866.1	223.8	6.7	172	55.3	293.9	25.7	42.3	19.4	52.2	136	44.4	34.8	64.1	49.3	2.6
122	12364.3	849	4.8	301.3	82.1	319.1	340.5	170.9	985.4	197.2	313.4	193.3	61.6	115.8	55.8	477.7		122	13870.7	2778.8	18.9	177.4	43.3	226.1	855.5	43.6	1192.6	91		130.3	38.6		24.5	328.2
123	1384	228.8	9.1	95.9	41.4	137	1708.6	46.2	97.6	10.6	148.4	27.7	29.1	57.5	70.3	226.8		123	3944.4	408.3	0.6	197	52	568.1	103.2	107.9	36.3	85.5	166.3	51	49.8	49.8	17.3	14
124	14311.4	1683.7	1.6	205.9	54.4	385.1	496.9	50.2	199.3	15.4	764.1	69.6	26	97.6	53.6	60.4		124	4840.8	461.2	9.8	102.1	56.3	235.3	37.6	70.1	39.5	53.3	150.8	26	24	63	57.7	5
125	5849.1	1294	3.8	208.6	46.2	407.9	916.2	43.9	1263.2	95.8	86.3	261.2	51.8	67.1	49.7	94.6		125	935.8	173.8					46.1		37.3	87.2		35.3	36.9			18.1
127	41316.7	1764.5	13.5	1381.6	309.8	5526	342.4	71.2	273.3	116.6	1997	129.5	82.1	734.7	48.7	73.9		127	9000.5	881.5					102.9	85.1	35.3	138.6		55.5	33.8			5.4
128	3683.9	1128.7	13.3	625	27.3	399.3	1363.5	168	111.7	55.9	488.1	49	37.4	110.8	66.4	89.9		128	861.8	180	2.9	90	23.8	101.1	30.3	80.1	42.9	43.3	44.7	18.3	30.1	29.7	30.2	7.2
129	52386.6	3530.5	9	1766.5	423.8	4504.9	668.7	159.8	349	119.3	3416.4	142.2	75.4	575.3	60.3	205		129	3301.7	531.3	4	209.1	25.3	481.9	88.6	38.4	28.1	46.7	85.8	51.3	25.1	1.5	5	17.9
130	14525.4	3862.7					1142.3	170.1	931.3	149.8		199.1	43.7		450.6	350.9		130	52135.6	17083.1	5.6	381.2	104.3	1502.3	224.3	142.1	126.1	658.7	757.4	701.2	74.2	122.8	52.3	27.5
132	8092.9	1669	9.3	156.9	39.8	532.1	575.5	97.7	227.3	47.4	252.8	121.6	84.6	58.8	107	123.4		132	2537.2	199	9	121	54.5	302.5	70.2	208.5	49.4	88.8	76	36.1	56.2	66.5	35.1	12.3
133	13693.4	6813	4	656.3	214.4	1800.3	430	207.6	147.1	80.9	2050.6	28.6	37.9	230.6	63.1	98.1		133	3402.5	642.1	2.9	30.9	12.2	48.3	74.5	18.7	35.5	105.1	14.6	109.8	30.9	55.5	59.5	4.8
134	26205.3	4550.7	11.5	570.6	222.5	1462.9	583	60.8	139.2	43.1	2246.1	46.8	37.8	194	111.1	130.3		134	2718.3	576.3	4	136.1	43.1	200.6	77.3	77.7	39	88.8	94.8	60	29.2	56.5	59.4	10.6
308	19886.5	1705.5	8.7	395.6	97.3	1234.9	544.8	102.3	951.7	105.6	796.4	213.4	62.6	152.6	68.7	53.6		308	3442.7	801.7	2	151.6	49	358.2	104.5	79.1	30.9	80.1	133.3	61	30.1	74.2	31.8	8.8
329	22539	1828.9	3.3	361.5	74.6	1160.5	160.9	173.6	912.8	138	690.2	178.6	61.8	200.6		82.9		329	11352.3	2704.3	4.3	275.2	127.3	678.9	284.9	72.4	55.1	284.9	306.9	136.8	9.6	98.2	49.1	58.9
356	23548.8	1845.6	7.3	545	165.7	2070.1	628.5	237.5	810	203.9	902.6	254.2	67.5	171	66.8	118.3		356	3199.8	647.6	7.1	214.7	33.2	453.1	110.6	70.5	60.2	66.9	69.9	84.3	32.8	65.3	43	10.3
374	21928.2	3709	4.8	426.3	95.2	1487.3	763.5	211.9	313.5	155	592.9	341.2	56.3	65.5	70	61.3		374	3218.1	494					48.4		41.9	73.3		62.7	19.6			13.3
381	47330.1	3889.9	4.9	782.4	163.7	2026.8	539.4	127.4	394.1	80.6	1808.9	144.3	54.3	273.8	65.6	115.5		381	3083.4	504.3	15.3	195.2	26	291.6	278.7	62	86.5	45.6	173.6	25.6	18.2	52.4	51.9	172.4
unstained	0	0	0	0	0	0	0	0	0	0	0	0	0	0	0	0		unstained	0	0	0	0	0	0	0	0	0	0	0	0	0	0	0	0
	1384	228.8	1.6	95.9	27.3	137	63.1	43.9	24.7	8.8	86.3	14.2	17.9	57.5	48.7	17			861.8	173.8	0.6	30.9	12.2	48.3	25.7	18.7	19.4	43.3	8.5	18.3	9.6	1.5	5	2.6
															PB/BM	AVG		BM/PB	CD9	CD63	CD8	CD29	CD31	CD36	CD38	CD44	CD55	CD59	CD61	CD81	CD147	CD321	LAT1	PD-L1
															20	1.58459		20	29318.3	2991.54	6.97217	747.924	208.214	2052.35	280.155	173.671	282.532	99.9873	2623.76	100.78	72.2571	308.677	85.2507	240.065
															24	9.96869		24	13548.4	1865.14	42.8653	2217.04	631.018	3477.08	430.647	432.641	267.161	549.275	915.125	418.685	329.964	466.534	377.813	46.8528
															102	3.05054		102	8409.41	1116.19	33.5559		82.6695	552.452	4055.38	179.372	555.198	147.341		192.489	114.7		140.63	1890.72
															108	0.877823		108	9798.88	2950.98	7.11037	321.986	17.2053	129.216	209.624	29.7582	143.963	475.341	7.4615	66.3634	71.6304	20.0144	30.9872	19.8388
															113	14.3947		113	26861.9	3221.53	96.4443	2475.88	796.025	4230.59	369.943	608.895	279.257	751.402	1957.68	639.124	500.935	922.699	709.657	37.4262
															122	0.598462		122	8301.09	1663.01	11.3109	106.167	25.9134	135.312	511.984	26.093	713.726	54.4601		77.9796	23.1006		14.6623	196.415
															123	0.455625		123	1797.17	186.032	0.273375	89.7581	23.6925	258.84	47.0205	49.1619	16.5392	38.9559	75.7704	23.2369	22.6901	22.6901	7.88231	6.37875
															124	3.30355		124	15991.8	1523.6	32.3748	337.293	185.99	777.326	124.214	231.579	130.49	176.079	498.176	85.8924	79.2853	208.124	190.615	16.5178
															125	6.84786		125	6408.22	1190.16					315.686		255.425	597.133		241.729	252.686			123.946
															127	3.2961		127	29666.5	2905.51					339.168	280.498	116.352	456.839		182.933	111.408			17.7989
															128	5.27261		128	4543.93	949.069	15.2906	474.535	125.488	533.061	159.76	422.336	226.195	228.304	235.686	96.4887	158.705	156.596	159.233	37.9628
															129	11.2558		129	37163.2	5980.2	45.0232	2353.59	284.771	5424.16	997.263	432.222	316.288	525.645	965.747	577.422	282.52	16.8837	56.2789	201.479
															130	0.25236		130	13157	4311.09	1.41322	96.1997	26.3212	379.121	56.6044	35.8604	31.8226	166.23	191.138	176.955	18.7251	30.9898	13.1984	6.93991
															132	5.78832		132	14686.1	1151.87	52.0948	700.386	315.463	1750.97	406.34	1206.86	285.943	514.002	439.912	208.958	325.303	384.923	203.17	71.1963
															133	7.3175		133	24897.8	4698.57	21.2208	226.111	89.2735	353.435	545.154	136.837	259.771	769.07	106.836	803.462	226.111	406.121	435.391	35.124
															134	8.76837		134	23835.1	5053.21	35.0735	1193.37	377.917	1758.93	677.795	681.302	341.966	778.631	831.241	526.102	256.036	495.413	520.841	92.9447
															308	3.95189		308	13605.2	3168.23	7.90378	599.107	193.643	1415.57	412.972	312.594	122.113	316.546	526.787	241.065	118.952	293.23	125.67	34.7766
															329	1.33085		329	15108.2	3599.03	5.72267	366.251	169.418	903.516	379.16	96.3538	73.33	379.16	408.439	182.061	12.7762	130.69	65.3449	78.3872
															356	5.10468		356	16334	3305.79	36.2433	1095.98	169.475	2312.93	564.578	359.88	307.302	341.503	356.817	430.325	167.434	333.336	219.501	52.5782
															374	7.16106		374	23045	3537.56					346.595		300.048	524.906		448.998	140.357			95.2421
															381	11.5317		381	35556.9	5815.45	176.435	2250.99	299.825	3362.65	3213.89	714.966	997.494	525.846	2001.91	295.212	209.877	604.262	598.496	1988.07
																		BM/PB+ -ve	CD9	CD63	CD8	CD29	CD31	CD36	CD38	CD44	CD55	CD59	CD61	CD81	CD147	CD321	LAT1	PD-L1
																		20	30972.6	4645.84	22.9722	1154.62	614.914	2459.05	715.555	580.371	406.032	217.787	3030.46	218.58	172.257	715.377	455.251	294.065
																		24	15202.7	3519.44	58.8653	2623.74	1037.72	3883.78	866.047	839.341	390.661	667.075	1321.83	536.485	429.964	873.234	747.813	100.853
																		102	10063.7	2770.49	49.5559		489.37	959.152	4490.78	586.072	678.698	265.141		310.289	214.7		510.63	1944.72
																		108	11453.2	4605.28	23.1104	728.686	423.905	535.916	645.024	436.458	267.463	593.141	414.161	184.163	171.63	426.714	400.987	73.8388
																		113	28516.2	4875.83	112.444	2882.58	1202.73	4637.29	805.343	1015.59	402.757	869.202	2364.38	756.924	600.935	1329.4	1079.66	91.4262
																		122	9955.39	3317.31	27.3109	512.867	432.613	542.012	947.384	432.793	837.226	172.26		195.78	123.101		384.662	250.415
																		123	3451.47	1840.33	16.2734	496.458	430.392	665.54	482.42	455.862	140.039	156.756	482.47	141.037	122.69	429.39	377.882	60.3787
																		124	17646.1	3177.9	48.3748	743.993	592.69	1184.03	559.614	638.279	253.99	293.879	904.876	203.692	179.285	614.824	560.615	70.5178
																		125	8062.52	2844.46					751.086		378.925	714.933		359.529	352.686			177.946
																		127	31320.8	4559.81					774.568	687.198	239.852	574.639		300.733	211.408			71.7989
																		128	6198.23	2603.37	31.2906	881.235	532.188	939.761	595.16	829.036	349.695	346.104	642.386	214.289	258.705	563.296	529.233	91.9628
																		129	38817.5	7634.5	61.0232	2760.29	691.471	5830.86	1432.66	838.922	439.788	643.445	1372.45	695.222	382.52	423.584	426.279	255.479
																		130	14811.3	5965.39	17.4132	502.9	433.021	785.821	492.004	442.56	155.323	284.03	597.838	294.755	118.725	437.69	383.198	60.9399
																		132	16340.4	2806.17	68.0948	1107.09	722.163	2157.67	841.74	1613.56	409.443	631.802	846.612	326.758	425.303	791.623	573.17	125.196
																		133	26552.1	6352.87	37.2208	632.811	495.974	760.135	980.554	543.537	383.271	886.87	513.536	921.262	326.111	812.821	805.391	89.124
																		134	25489.4	6707.51	51.0735	1600.07	784.617	2165.63	1113.19	1088	465.466	896.431	1237.94	643.902	356.036	902.113	890.841	146.945
																		308	15259.5	4822.53	23.9038	1005.81	600.343	1822.27	848.372	719.294	245.613	434.346	933.487	358.865	218.952	699.93	495.67	88.7766
																		329	16762.5	5253.33	21.7227	772.951	576.118	1310.22	814.56	503.054	196.83	496.96	815.139	299.861	112.776	537.39	435.345	132.387
																		356	17988.3	4960.09	52.2433	1502.68	576.175	2719.63	999.978	766.58	430.802	459.303	763.517	548.125	267.434	740.036	589.501	106.578
																		374	24699.3	5191.86					781.995		423.548	642.706		566.798	240.357			149.242
																		381	37211.2	7469.75	192.435	2657.69	706.525	3769.35	3649.29	1121.67	1120.99	643.646	2408.61	413.012	309.877	1010.96	968.496	2042.07

## Sheet: Graph data
PB	CD9	CD63	CD8	CD29	CD31	CD36	CD38	CD44	CD55	CD59	CD61	CD81	CD147	CD321	LAT1	PDL1				CD9		T-TEST		CD81		T-TEST		CD38		T-TEST		CD55		T-TEST		CD8		T-TEST		CD31		T-TEST		CD44		T-TEST		CD321
20	48939.1	2812.6	19.3	1788.9	792.3	4138.6	552.5	511.3	210.4	172.3	3303.6	191.4	141.1	650.5	432.6	72.9				PB	BM	0.404301		PB	BM	0.0223085		PB	BM	0.840682		PB	BM	0.0338624		PB	BM	0.0066249		PB	BM	0.16542		PB	BM	0.00400539		PB	BM
24	16671.1	3317.3	19	860	540.2	1816	498.5	462.5	148.2	126.6	1478.2	132	117.9	542.9	441.8	71			20	48939.1	30972.6		20	191.4	218.58		20	552.5	715.555		20	210.4	406.032		20	19.3	22.9722		20	792.3	614.914		20	511.3	580.371		20	650.5	715.377
102	12256.8	2479.4	24.8	718.7	510.5	937	1583.8	543.7	1267.9	201.7	677.8	252	142	525.9	460.4	497			24	16671.1	15202.7		24	132	536.485		24	498.5	866.047		24	148.2	390.661		24	19	58.8653		24	540.2	1037.72		24	462.5	839.341		24	542.9	873.234
108	12797.6	4200.4	25.7	889.4	528.5	1350.9	676.6	551.1	928	344.7	567	368.3	179.4	521.9	428	473.8			102	12256.8	10063.7		102	252	310.289		102	1583.8	4490.78		102	1267.9	678.698		102	24.8	49.5559		102	510.5	489.37		102	543.7	586.072		102	525.9
113	29982.3	4700	28.6	1057.4	542.8	3034.6	1088.9	614.7	639.7	363.6	1371.9	600.2	158.4	666.8	474.8	210.4			108	12797.6	11453.2		108	368.3	184.163		108	676.6	645.024		108	928	267.463		108	25.7	23.1104		108	528.5	423.905		108	551.1	436.458		108	521.9	426.714
122	14018.6	2503.3	20.8	708	488.8	725.8	775.9	577.6	1108.9	315	720.1	311.1	161.6	522.5	425.8	531.7			113	29982.3	28516.2		113	600.2	756.924		113	1088.9	805.343		113	639.7	402.757		113	28.6	112.444		113	542.8	1202.73		113	614.7	1015.59		113	666.8	1329.4
123	3038.3	1883.1	25.1	502.6	448.1	543.7	2144	452.9	221.1	128.4	555.1	145.5	129.1	464.2	440.3	280.8			122	14018.6	9955.39		122	311.1	195.78		122	775.9	947.384		122	1108.9	837.226		122	20.8	27.3109		122	488.8	432.613		122	577.6	432.793		122	522.5
124	15965.7	3338	17.6	612.6	461.1	791.8	932.3	456.9	322.8	133.2	1170.8	187.4	126	504.3	423.6	114.4			123	3038.3	3451.47		123	145.5	141.037		123	2144	482.42		123	221.1	140.039		123	25.1	16.2734		123	448.1	430.392		123	452.9	455.862		123	464.2	429.39
125	7503.4	2948.3	19.8	615.3	452.9	814.6	1351.6	450.6	1386.7	213.6	493	379	151.8	473.8	419.7	148.6			124	15965.7	17646.1		124	187.4	203.692		124	932.3	559.614		124	322.8	253.99		124	17.6	48.3748		124	461.1	592.69		124	456.9	638.279		124	504.3	614.824
127	42971	3418.8	29.5	1788.3	716.5	5932.7	777.8	477.9	396.8	234.4	2403.7	247.3	182.1	1141.4	418.7	127.9			125	7503.4	8062.52		125	379	359.529		125	1351.6	751.086		125	1386.7	378.925		125	19.8			125	452.9			125	450.6			125	473.8
128	5338.2	2783	29.3	1031.7	434	806	1798.9	574.7	235.2	173.7	894.8	166.8	137.4	517.5	436.4	143.9			127	42971	31320.8		127	247.3	300.733		127	777.8	774.568		127	396.8	239.852		127	29.5			127	716.5			127	477.9	687.198		127	1141.4
129	54040.9	5184.8	25	2173.2	830.5	4911.6	1104.1	566.5	472.5	237.1	3823.1	260	175.4	982	430.3	259			128	5338.2	6198.23		128	166.8	214.289		128	1798.9	595.16		128	235.2	349.695		128	29.3	31.2906		128	434	532.188		128	574.7	829.036		128	517.5	563.296
130	16179.7	5517					1577.7	576.8	1054.8	267.6		316.9	143.7		820.6	404.9			129	54040.9	38817.5		129	260	695.222		129	1104.1	1432.66		129	472.5	439.788		129	25	61.0232		129	830.5	691.471		129	566.5	838.922		129	982	423.584
132	9747.2	3323.3	25.3	563.6	446.5	938.8	1010.9	504.4	350.8	165.2	659.5	239.4	184.6	465.5	477	177.4			130	16179.7	14811.3		130	316.9	294.755		130	1577.7	492.004		130	1054.8	155.323		130		17.4132		130		433.021		130	576.8	442.56		130		437.69
133	15347.7	8467.3	20	1063	621.1	2207	865.4	614.3	270.6	198.7	2457.3	146.4	137.9	637.3	433.1	152.1			132	9747.2	16340.4		132	239.4	326.758		132	1010.9	841.74		132	350.8	409.443		132	25.3	68.0948		132	446.5	722.163		132	504.4	1613.56		132	465.5	791.623
134	27859.6	6205	27.5	977.3	629.2	1869.6	1018.4	467.5	262.7	160.9	2652.8	164.6	137.8	600.7	481.1	184.3			133	15347.7	26552.1		133	146.4	921.262		133	865.4	980.554		133	270.6	383.271		133	20	37.2208		133	621.1	495.974		133	614.3	543.537		133	637.3	812.821
308	21540.8	3359.8	24.7	802.3	504	1641.6	980.2	509	1075.2	223.4	1203.1	331.2	162.6	559.3	438.7	107.6			134	27859.6	25489.4		134	164.6	643.902		134	1018.4	1113.19		134	262.7	465.466		134	27.5	51.0735		134	629.2	784.617		134	467.5	1088		134	600.7	902.113
329	24193.3	3483.2	19.3	768.2	481.3	1567.2	596.3	580.3	1036.3	255.8	1096.9	296.4	161.8	607.3		136.9			308	21540.8	15259.5		308	331.2	358.865		308	980.2	848.372		308	1075.2	245.613		308	24.7	23.9038		308	504	600.343		308	509	719.294		308	559.3	699.93
356	25203.1	3499.9	23.3	951.7	572.4	2476.8	1063.9	644.2	933.5	321.7	1309.3	372	167.5	577.7	436.8	172.3			329	24193.3	16762.5		329	296.4	299.861		329	596.3	814.56		329	1036.3	196.83		329	19.3	21.7227		329	481.3	576.118		329	580.3	503.054		329	607.3	537.39
374	23582.5	5363.3	20.8	833	501.9	1894	1198.9	618.6	437	272.8	999.6	459	156.3	472.2	440	115.3			356	25203.1	17988.3		356	372	548.125		356	1063.9	999.978		356	933.5	430.802		356	23.3	52.2433		356	572.4	576.175		356	644.2	766.58		356	577.7	740.036
381	48984.4	5544.2	20.9	1189.1	570.4	2433.5	974.8	534.1	517.6	198.4	2215.6	262.1	154.3	680.5	435.6	169.5			374	23582.5	24699.3		374	459	566.798		374	1198.9	781.995		374	437	423.548		374	20.8			374	501.9			374	618.6			374	472.2
																			381	48984.4	37211.2		381	262.1	413.012		381	974.8	3649.29		381	517.6	1120.99		381	20.9	192.435		381	570.4	706.525		381	534.1	1121.67		381	680.5	1010.96
BM	CD9	CD63	CD8	CD29	CD31	CD36	CD38	CD44	CD55	CD59	CD61	CD81	CD147	CD321	LAT1	PD-L1
20	30972.6	4645.84	22.9722	1154.62	614.914	2459.05	715.555	580.371	406.032	217.787	3030.46	218.58	172.257	715.377	455.251	294.065
24	15202.7	3519.44	58.8653	2623.74	1037.72	3883.78	866.047	839.341	390.661	667.075	1321.83	536.485	429.964	873.234	747.813	100.853
102	10063.7	2770.49	49.5559		489.37	959.152	4490.78	586.072	678.698	265.141		310.289	214.7		510.63	1944.72				CD63		T-TEST		CD147		T-TEST		PDL1		T-TEST		CD59		T-TEST		CD29		T-TEST		CD36		T-TEST		CD61		T-TEST		LAT1
108	11453.2	4605.28	23.1104	728.686	423.905	535.916	645.024	436.458	267.463	593.141	414.161	184.163	171.63	426.714	400.987	73.8388				PB	BM	0.271347		PB	BM	0.000209839		PB	BM	0.486817		PB	BM	2.01611e-06		PB	BM	0.140438		PB	BM	0.966058		PB	BM	0.268341		PB	BM
113	28516.2	4875.83	112.444	2882.58	1202.73	4637.29	805.343	1015.59	402.757	869.202	2364.38	756.924	600.935	1329.4	1079.66	91.4262			20	2812.6	4645.84		20	141.1	172.257		20	72.9	294.065		20	172.3	217.787		20	1788.9	1154.62		20	4138.6	2459.05		20	3303.6	3030.46		20	432.6	455.251
122	9955.39	3317.31	27.3109	512.867	432.613	542.012	947.384	432.793	837.226	172.26		195.78	123.101		384.662	250.415			24	3317.3	3519.44		24	117.9	429.964		24	71	100.853		24	126.6	667.075		24	860	2623.74		24	1816	3883.78		24	1478.2	1321.83		24	441.8	747.813
123	3451.47	1840.33	16.2734	496.458	430.392	665.54	482.42	455.862	140.039	156.756	482.47	141.037	122.69	429.39	377.882	60.3787			102	2479.4	2770.49		102	142	214.7		102	497	1944.72		102	201.7	265.141		102	718.7			102	937	959.152		102	677.8			102	460.4	510.63
124	17646.1	3177.9	48.3748	743.993	592.69	1184.03	559.614	638.279	253.99	293.879	904.876	203.692	179.285	614.824	560.615	70.5178			108	4200.4	4605.28		108	179.4	171.63		108	473.8	73.8388		108	344.7	593.141		108	889.4	728.686		108	1350.9	535.916		108	567	414.161		108	428	400.987
125	8062.52	2844.46					751.086		378.925	714.933		359.529	352.686			177.946			113	4700	4875.83		113	158.4	600.935		113	210.4	91.4262		113	363.6	869.202		113	1057.4	2882.58		113	3034.6	4637.29		113	1371.9	2364.38		113	474.8	1079.66
127	31320.8	4559.81					774.568	687.198	239.852	574.639		300.733	211.408			71.7989			122	2503.3	3317.31		122	161.6	123.101		122	531.7	250.415		122	315	172.26		122	708	512.867		122	725.8	542.012		122	720.1			122	425.8	384.662
128	6198.23	2603.37	31.2906	881.235	532.188	939.761	595.16	829.036	349.695	346.104	642.386	214.289	258.705	563.296	529.233	91.9628			123	1883.1	1840.33		123	129.1	122.69		123	280.8	60.3787		123	128.4	156.756		123	502.6	496.458		123	543.7	665.54		123	555.1	482.47		123	440.3	377.882
129	38817.5	7634.5	61.0232	2760.29	691.471	5830.86	1432.66	838.922	439.788	643.445	1372.45	695.222	382.52	423.584	426.279	255.479			124	3338	3177.9		124	126	179.285		124	114.4	70.5178		124	133.2	293.879		124	612.6	743.993		124	791.8	1184.03		124	1170.8	904.876		124	423.6	560.615
130	14811.3	5965.39	17.4132	502.9	433.021	785.821	492.004	442.56	155.323	284.03	597.838	294.755	118.725	437.69	383.198	60.9399			125	2948.3	2844.46		125	151.8	352.686		125	148.6	177.946		125	213.6	714.933		125	615.3			125	814.6			125	493			125	419.7
132	16340.4	2806.17	68.0948	1107.09	722.163	2157.67	841.74	1613.56	409.443	631.802	846.612	326.758	425.303	791.623	573.17	125.196			127	3418.8	4559.81		127	182.1	211.408		127	127.9	71.7989		127	234.4	574.639		127	1788.3			127	5932.7			127	2403.7			127	418.7
133	26552.1	6352.87	37.2208	632.811	495.974	760.135	980.554	543.537	383.271	886.87	513.536	921.262	326.111	812.821	805.391	89.124			128	2783	2603.37		128	137.4	258.705		128	143.9	91.9628		128	173.7	346.104		128	1031.7	881.235		128	806	939.761		128	894.8	642.386		128	436.4	529.233
134	25489.4	6707.51	51.0735	1600.07	784.617	2165.63	1113.19	1088	465.466	896.431	1237.94	643.902	356.036	902.113	890.841	146.945			129	5184.8	7634.5		129	175.4	382.52		129	259	255.479		129	237.1	643.445		129	2173.2	2760.29		129	4911.6	5830.86		129	3823.1	1372.45		129	430.3	426.279
308	15259.5	4822.53	23.9038	1005.81	600.343	1822.27	848.372	719.294	245.613	434.346	933.487	358.865	218.952	699.93	495.67	88.7766			130	5517	5965.39		130	143.7	118.725		130	404.9	60.9399		130	267.6	284.03		130		502.9		130		785.821		130		597.838		130	820.6	383.198
329	16762.5	5253.33	21.7227	772.951	576.118	1310.22	814.56	503.054	196.83	496.96	815.139	299.861	112.776	537.39	435.345	132.387			132	3323.3	2806.17		132	184.6	425.303		132	177.4	125.196		132	165.2	631.802		132	563.6	1107.09		132	938.8	2157.67		132	659.5	846.612		132	477	573.17
356	17988.3	4960.09	52.2433	1502.68	576.175	2719.63	999.978	766.58	430.802	459.303	763.517	548.125	267.434	740.036	589.501	106.578			133	8467.3	6352.87		133	137.9	326.111		133	152.1	89.124		133	198.7	886.87		133	1063	632.811		133	2207	760.135		133	2457.3	513.536		133	433.1	805.391
374	24699.3	5191.86					781.995		423.548	642.706		566.798	240.357			149.242			134	6205	6707.51		134	137.8	356.036		134	184.3	146.945		134	160.9	896.431		134	977.3	1600.07		134	1869.6	2165.63		134	2652.8	1237.94		134	481.1	890.841
381	37211.2	7469.75	192.435	2657.69	706.525	3769.35	3649.29	1121.67	1120.99	643.646	2408.61	413.012	309.877	1010.96	968.496	2042.07			308	3359.8	4822.53		308	162.6	218.952		308	107.6	88.7766		308	223.4	434.346		308	802.3	1005.81		308	1641.6	1822.27		308	1203.1	933.487		308	438.7	495.67
																			329	3483.2	5253.33		329	161.8	112.776		329	136.9	132.387		329	255.8	496.96		329	768.2	772.951		329	1567.2	1310.22		329	1096.9	815.139		329		435.345
																			356	3499.9	4960.09		356	167.5	267.434		356	172.3	106.578		356	321.7	459.303		356	951.7	1502.68		356	2476.8	2719.63		356	1309.3	763.517		356	436.8	589.501
																			374	5363.3	5191.86		374	156.3	240.357		374	115.3	149.242		374	272.8	642.706		374	833			374	1894			374	999.6			374	440
																			381	5544.2	7469.75		381	154.3	309.877		381	169.5	2042.07		381	198.4	643.646		381	1189.1	2657.69		381	2433.5	3769.35		381	2215.6	2408.61		381	435.6	968.496
[truncated: 13 more columns]

## Sheet: CD8 PB DATA
Y- values
	-ve	Healthy	MM			TTEST
1	16.6	33.8	17.6		H vs MM PB	0.000384284
2	16.7	55	18.8
3	16.8	27	19
4	17	20.3	19.3
5	17.1	41.7	19.3
6	17.2	80.2	19.6
7	17.2	24.2	19.8
8	17.2	52.3	20
9	17.3	49.1	20.1
10	17.3	24.7	20.2
11	17.3	67.1	20.5
12	17.4	22	20.7
13	17.5		20.8
14	17.5		20.8
15	17.5		20.9
16	17.5		20.9
17	17.6		21.2
18	17.6		21.5
19	17.8		21.7
20	17.9		21.8
21	17.9		22.2
22	17.9		22.8
23	18		23.3
24	18		23.3
25	18		24
26	18.2		24.7
27	18.2		24.7
28	18.2		24.8
29	18.4		24.8
30	18.4		25
31	18.5		25.1
32	18.5		25.2
33	18.6		25.3
34	18.7		25.5
35	18.7		25.7
36	18.7		25.7
37	18.8		25.8
38	18.8		26
39	18.8		26
40	18.8		26.5
41	18.9		26.5
42	19		26.8
43	19		26.8
44	19.1		27.2
45	19.1		27.5
46	19.3		28.6
47	19.3		28.9
48	19.3		29.3
49	19.4		29.5
50	19.5		43.2
	19.8		55.8
	19.8		67.6
	19.8		73.1
	19.8
	20
	20
	20.2
	20.3
	20.7
	21.3
	21.3
	21.3
	21.8
	22.9
	23.4
Median	18.6	37.75	24.7

## Sheet: CD44 PB DATA
Y- values
	-ve	Healthy	MM			TTEST
1	349.5	474	450.6		H vs MM PB	0.0325093
2	384.7	418.3	452.9
3	395.5	493.9	456.9
4	396.9	516.8	462.5
5	396.9	516.3	467.5
6	397.1	459.7	471.5
7	398.3	520.5	473.5
8	398.3	539.3	477.9
9	398.5	532.8	483.8
10	399.8	550.5	493.7
11	400	532.4	504.4
12	400.4	497.7	509
13	400.8		511.3
14	400.9		530.7
15	401.4		534.1
16	401.8		539.5
17	402		542.6
18	402.2		543.7
19	402.8		544.5
20	403.1		546.6
21	403.3		551.1
22	403.4		556.8
23	404.3		558.3
24	405.6		566.5
25	405.6		574.7
26	405.7		576.8
27	406.5		577.6
28	406.5		577.7
29	407.5		578.8
30	408.3		580.3
31	408.5		590.8
32	409		594
33	409.5		598.2
34	409.9		601
35	409.9		604
36	410.4		614.3
37	412.7		614.7
38	412.7		618.6
39	413.2		625.8
40	413.2		644.2
41	413.3		689
42	413.5		689.5
43	413.6		705.5
44	413.7		707.2
45	414		707.5
46	414.6		737.3
47	416		750.2
48	416.2		861.2
49	416.2		904.6
50	417.1		912.9
	418.1		967.5
	421.3		1027.7
	421.4		1406.8
	421.5		1485.6
	422.5
	424.1
	425.5
	425.7
	426.7
	427
	427.4
	427.7
	428.3
	436.3
	436.5
	437.5
Median	409.5	516.55	577.65

## Sheet: CD36 PB DATA
Y- values
	-ve	Healthy	MM			TTEST
1	349.5	640	543.7		H vs MM PB	0.0344419
2	384.7	527.4	569.7
3	395.5	914	657.6
4	396.9	1174.7	709.8
5	396.9	1089.7	725.8
6	397.1	663.6	760.4
7	398.3	1002.6	791.8
8	398.3	1386.1	806
9	398.5	1555.8	814.6
10	399.8	1219	937
11	400	615.9	938.8
12	400.4	1841.5	984.3
13	400.8		1105
14	400.9		1142.7
15	401.4		1144.1
16	401.8		1243.5
17	402		1248.3
18	402.2		1334.8
19	402.8		1350.9
20	403.1		1382.7
21	403.3		1459.3
22	403.4		1567
23	404.3		1567.2
24	405.6		1641.6
25	405.6		1677.4
26	405.7		1696.3
27	406.5		1781.6
28	406.5		1789.8
29	407.5		1795.1
30	408.3		1816
31	408.5		1869.6
32	409		1894
33	409.5		1960.6
34	409.9		2157.9
35	409.9		2207
36	410.4		2433.5
37	412.7		2476.8
38	412.7		2486.6
39	413.2		3034.6
40	413.2		3143.8
41	413.3		3242.5
42	413.5		3257.7
43	413.6		3416.8
44	413.7		3584.5
45	414		4138.6
46	414.6		4911.6
47	416		5932.7
48	416.2		6472.5
49	416.2		8559.4
50	417.1		9179.6
	418.1
	421.3
	421.4
	421.5
	422.5
	424.1
	425.5
	425.7
	426.7
	427
	427.4
	427.7
	428.3
	436.3
	436.5
	437.5
Median	409.5	1046.15	1686.85

## Sheet: CD31 PB DATA
Y- values
	-ve	Healthy	MM			TTEST
1	349.5	453	434		H vs MM PB	0.0756653
2	384.7	447.9	446.5
3	395.5	466.5	448.1
4	396.9	526.5	448.1
5	396.9	478.2	449.9
6	397.1	443	452.9
7	398.3	478.6	454.4
8	398.3	493.6	461.1
9	398.5	519.3	461.1
10	399.8	497.5	462
11	400	493.8	474.7
12	400.4	548	476
13	400.8		480.2
14	400.9		480.6
15	401.4		481.3
16	401.8		482
17	402		488.8
18	402.2		493.3
19	402.8		501.9
20	403.1		501.9
21	403.3		503.8
22	403.4		504
23	404.3		510.5
24	405.6		512
25	405.6		527.5
26	405.7		527.8
27	406.5		528.5
28	406.5		540.2
29	407.5		542.8
30	408.3		554.1
31	408.5		556.8
32	409		558.1
33	409.5		559.2
34	409.9		570.4
35	409.9		572.4
36	410.4		574.8
37	412.7		599.5
38	412.7		601.6
39	413.2		604.6
40	413.2		614.2
41	413.3		621.1
42	413.5		629.2
43	413.6		715.8
44	413.7		716.5
45	414		733.7
46	414.6		792.3
47	416		830.5
48	416.2		860
49	416.2		980.2
50	417.1		1368.1
	418.1
	421.3
	421.4
	421.5
	422.5
	424.1
	425.5
	425.7
	426.7
	427
	427.4
	427.7
	428.3
	436.3
	436.5
	437.5
Median	409.5	486.1	527.65

[truncated: 40 more sheets: LAT1 PB DATA, CD29 PB DATA, CD61 PB DATA, CD321 PB DATA, RvSP data, CD321 rvsp DATA, CD36 rvsp DATA, CD61 rvsp DATA, CD29 rvsp DATA, CD31 rvsp DATA, CD44 rvsp DATA, LAT1 rvsp DATA, CD8 rvsp DATA, CD9 rvsp DATA, CD63 rvsp DATA, CD81 rvsp DATA, CD147 rvsp DATA, CD38 rvsp DATA, CD55 rvsp DATA, CD59 rvsp DATA …]
